# Supplementary material for: Indexing labeled sequences
Source: PeerJ Comput Sci. 2018 Mar 26;4:e148. doi: 10.7717/peerj-cs.148 (PMC7924554; doi:10.7717/peerj-cs.148)
Supplement: Supplemental Information 1 [file peerj-cs-04-148-s001.gz]

Archive with 58 entries (50 files):
- tl-index-master-8d96c145e6b75461c2ee1c0b601ba9afecde5561
- tl-index-master-8d96c145e6b75461c2ee1c0b601ba9afecde5561/README.txt
- tl-index-master-8d96c145e6b75461c2ee1c0b601ba9afecde5561/data
- tl-index-master-8d96c145e6b75461c2ee1c0b601ba9afecde5561/data/inGerm.fa
- tl-index-master-8d96c145e6b75461c2ee1c0b601ba9afecde5561/germline
- tl-index-master-8d96c145e6b75461c2ee1c0b601ba9afecde5561/germline/germline_id
- tl-index-master-8d96c145e6b75461c2ee1c0b601ba9afecde5561/germline/get-saved-germline
- tl-index-master-8d96c145e6b75461c2ee1c0b601ba9afecde5561/src
- tl-index-master-8d96c145e6b75461c2ee1c0b601ba9afecde5561/src/ArbreVDJ
- tl-index-master-8d96c145e6b75461c2ee1c0b601ba9afecde5561/src/ArbreVDJ/arbreVDJ.cpp
- tl-index-master-8d96c145e6b75461c2ee1c0b601ba9afecde5561/src/ArbreVDJ/arbreVDJ.hpp
- tl-index-master-8d96c145e6b75461c2ee1c0b601ba9afecde5561/src/ArbreVDJ/cell.cpp
- tl-index-master-8d96c145e6b75461c2ee1c0b601ba9afecde5561/src/ArbreVDJ/cell.hpp
- tl-index-master-8d96c145e6b75461c2ee1c0b601ba9afecde5561/src/ArbreVDJ/main
- tl-index-master-8d96c145e6b75461c2ee1c0b601ba9afecde5561/src/Autre
- tl-index-master-8d96c145e6b75461c2ee1c0b601ba9afecde5561/src/Autre/faToFaIndex.cpp
- tl-index-master-8d96c145e6b75461c2ee1c0b601ba9afecde5561/src/Makefile
- tl-index-master-8d96c145e6b75461c2ee1c0b601ba9afecde5561/src/RopeBwt2
- tl-index-master-8d96c145e6b75461c2ee1c0b601ba9afecde5561/src/RopeBwt2/cnt_occ_fmr.c
- tl-index-master-8d96c145e6b75461c2ee1c0b601ba9afecde5561/src/RopeBwt2/crlf.c
- tl-index-master-8d96c145e6b75461c2ee1c0b601ba9afecde5561/src/RopeBwt2/crlf.h
- tl-index-master-8d96c145e6b75461c2ee1c0b601ba9afecde5561/src/RopeBwt2/kseq.h
- tl-index-master-8d96c145e6b75461c2ee1c0b601ba9afecde5561/src/RopeBwt2/kvec.h
- tl-index-master-8d96c145e6b75461c2ee1c0b601ba9afecde5561/src/RopeBwt2/mrope.c
- tl-index-master-8d96c145e6b75461c2ee1c0b601ba9afecde5561/src/RopeBwt2/mrope.h
- tl-index-master-8d96c145e6b75461c2ee1c0b601ba9afecde5561/src/RopeBwt2/rld0.c
- tl-index-master-8d96c145e6b75461c2ee1c0b601ba9afecde5561/src/RopeBwt2/rld0.h
- tl-index-master-8d96c145e6b75461c2ee1c0b601ba9afecde5561/src/RopeBwt2/rle.c
- tl-index-master-8d96c145e6b75461c2ee1c0b601ba9afecde5561/src/RopeBwt2/rle.h
- tl-index-master-8d96c145e6b75461c2ee1c0b601ba9afecde5561/src/RopeBwt2/rope.c
- tl-index-master-8d96c145e6b75461c2ee1c0b601ba9afecde5561/src/RopeBwt2/rope.h
- tl-index-master-8d96c145e6b75461c2ee1c0b601ba9afecde5561/src/anno.cpp
- tl-index-master-8d96c145e6b75461c2ee1c0b601ba9afecde5561/src/anno.hpp
- tl-index-master-8d96c145e6b75461c2ee1c0b601ba9afecde5561/src/annotation.cpp
- tl-index-master-8d96c145e6b75461c2ee1c0b601ba9afecde5561/src/annotation.hpp
- tl-index-master-8d96c145e6b75461c2ee1c0b601ba9afecde5561/src/bwt.c
- tl-index-master-8d96c145e6b75461c2ee1c0b601ba9afecde5561/src/bwt.h
- tl-index-master-8d96c145e6b75461c2ee1c0b601ba9afecde5561/src/index.cpp
- tl-index-master-8d96c145e6b75461c2ee1c0b601ba9afecde5561/src/index.hpp
- tl-index-master-8d96c145e6b75461c2ee1c0b601ba9afecde5561/src/main.cpp
- tl-index-master-8d96c145e6b75461c2ee1c0b601ba9afecde5561/src/mapAnno.cpp
- tl-index-master-8d96c145e6b75461c2ee1c0b601ba9afecde5561/src/mapAnno.hpp
- tl-index-master-8d96c145e6b75461c2ee1c0b601ba9afecde5561/src/mapIndex.cpp
- tl-index-master-8d96c145e6b75461c2ee1c0b601ba9afecde5561/src/mapIndex.hpp
- tl-index-master-8d96c145e6b75461c2ee1c0b601ba9afecde5561/src/outils.cpp
- tl-index-master-8d96c145e6b75461c2ee1c0b601ba9afecde5561/src/outils.hpp
- tl-index-master-8d96c145e6b75461c2ee1c0b601ba9afecde5561/src/tlIndex.cpp
- tl-index-master-8d96c145e6b75461c2ee1c0b601ba9afecde5561/src/tlIndex.hpp
- tl-index-master-8d96c145e6b75461c2ee1c0b601ba9afecde5561/src/tlbwt.cpp
- tl-index-master-8d96c145e6b75461c2ee1c0b601ba9afecde5561/src/tlbwt.hpp
- tl-index-master-8d96c145e6b75461c2ee1c0b601ba9afecde5561/src/visu.cpp
- tl-index-master-8d96c145e6b75461c2ee1c0b601ba9afecde5561/src/wtAnno.cpp
- tl-index-master-8d96c145e6b75461c2ee1c0b601ba9afecde5561/src/wtAnno.hpp
- tl-index-master-8d96c145e6b75461c2ee1c0b601ba9afecde5561/src/wttindex.cpp
- tl-index-master-8d96c145e6b75461c2ee1c0b601ba9afecde5561/src/wttindex.hpp
- tl-index-master-8d96c145e6b75461c2ee1c0b601ba9afecde5561/tests
- tl-index-master-8d96c145e6b75461c2ee1c0b601ba9afecde5561/tests/testHelper.cpp
- tl-index-master-8d96c145e6b75461c2ee1c0b601ba9afecde5561/tests/testOutils.cpp
