# Supplementary material for: Indexing labeled sequences
Source: PeerJ Comput Sci. 2018 Mar 26;4:e148. doi: 10.7717/peerj-cs.148 (PMC7924554; doi:10.7717/peerj-cs.148)
Supplement: Supplemental Information 1 [file peerj-cs-04-148-s001.gz › tl-index-master-8d96c145e6b75461c2ee1c0b601ba9afecde5561/data/inGerm.fa]

>TRAV1-1*01:0-2 TRAJ1*01:3-5
AACAGC
>TRBV1*01:0-2 TRAV1-1*01:3-5
ATCAAC
>IGHV1-18*01:0-2
AGCTTT
