# Supplementary material for: Indexing labeled sequences
Source: PeerJ Comput Sci. 2018 Mar 26;4:e148. doi: 10.7717/peerj-cs.148 (PMC7924554; doi:10.7717/peerj-cs.148)
Supplement: Supplemental Information 1 [file peerj-cs-04-148-s001.gz › tl-index-master-8d96c145e6b75461c2ee1c0b601ba9afecde5561/germline/get-saved-germline]

#!/bin/sh

dir=$(dirname $0)

germline_id=$(cat $dir/germline_id)

cat <<EOF
By downloading the IMGT germline databases (IMGT/GENE-DB), you
accept the IMGT® license: academic research only, provided that it is referred
to IMGT® and cited as "IMGT®, the international ImMunoGeneTics information
system® http://www.imgt.org (founder and director: Marie-Paule Lefranc,
Montpellier, France).  Lefranc, M.-P., IMGT®, the international ImMunoGeneTics
database, Nucl. Acids Res., 29, 207-209 (2001). PMID:11125093.

Otherwise please remove the files from your system.
EOF

wget -N http://www.vidjil.org/germlines/germline-${germline_id}.tar.gz
tar xzmfv germline-${germline_id}.tar.gz --strip-components=1 germline/
