# Supplementary material for: Indexing labeled sequences
Source: PeerJ Comput Sci. 2018 Mar 26;4:e148. doi: 10.7717/peerj-cs.148 (PMC7924554; doi:10.7717/peerj-cs.148)
Supplement: Supplemental Information 1 [file peerj-cs-04-148-s001.gz › tl-index-master-8d96c145e6b75461c2ee1c0b601ba9afecde5561/src/Makefile]

CC=			gcc
CXX=		g++
CXXFLAGS=	-g -O2 -std=c++11 -DNDEBUG -I ~/include 
CFLAGS=		-g -O2	 
PROG=		main
LIBS=	-L ~/lib -lsdsl -ldivsufsort -ldivsufsort64 -lpthread -lz

# .SUFFIXES:.o

# .o:
# 		$(CC) -c $(CFLAGS) $(DFLAGS) $(INCLUDES) $< -o $@
# .c:


all: clean $(PROG)

bwt.o: bwt.h

main: main.o bwt.o index.o tlIndex.o wttindex.o mapIndex.o mapAnno.o tlbwt.o wtAnno.o anno.o annotation.o outils.o visu.o ./ArbreVDJ/cell.o ./ArbreVDJ/arbreVDJ.o ./RopeBwt2/rle.o ./RopeBwt2/rld0.o ./RopeBwt2/mrope.o ./RopeBwt2/crlf.o ./RopeBwt2/rope.o outils.o
	$(CXX) $(CXXFLAGS) $^ -o $@ $(LIBS) 


clean:
	rm -rf *.o

mrproper: clean
	rm -rf hello
