# Supplementary material for: Indexing labeled sequences
Source: PeerJ Comput Sci. 2018 Mar 26;4:e148. doi: 10.7717/peerj-cs.148 (PMC7924554; doi:10.7717/peerj-cs.148)
Supplement: Supplemental Information 1 [file peerj-cs-04-148-s001.gz › tl-index-master-8d96c145e6b75461c2ee1c0b601ba9afecde5561/src/annotation.hpp]

#ifndef ANNOTATION_H
#define ANNOTATION_H


#include <iostream>
#include <string>

using namespace std;

class Annotation{
	
	private :
		int debut;
		int fin;
		string nom;

	public :
		Annotation(string nom, int debut, int fin);
		string getName() const;
		int getDebut() const;
		int getFin() const;
		void toString() const;

};
#endif
