# Supplementary material for: Indexing labeled sequences
Source: PeerJ Comput Sci. 2018 Mar 26;4:e148. doi: 10.7717/peerj-cs.148 (PMC7924554; doi:10.7717/peerj-cs.148)
Supplement: Supplemental Information 1 [file peerj-cs-04-148-s001.gz › tl-index-master-8d96c145e6b75461c2ee1c0b601ba9afecde5561/src/visu.cpp]

#include <iostream>
#include <sdsl/wavelet_trees.hpp>
#include <vector>
#include <sdsl/int_vector.hpp>
#include <string>

using namespace std;
using namespace sdsl;

template<typename t_wt>
void visualize_wt_rec(t_wt& wt, typename t_wt::node_type v, size_t level, vector<string>& out)
{
    if (!wt.is_leaf(v)) {
        if (out.size() < level+4) {
            out.push_back("");
            out.push_back("");
        }
        while (out[level+2].size() < out[level].size()) {
            out[level+2] += " ";
            out[level+3] += " ";
        }

        auto vs = wt.expand(v);
        if (!wt.empty(vs[0])) {
            visualize_wt_rec(wt, vs[0], level+2, out);
        }
        if (!wt.empty(vs[0]) and !wt.empty(vs[1])) {
            out[level+2] += " ";
            out[level+3] += " ";
        }
        if (!wt.empty(vs[1])) {
            visualize_wt_rec(wt, vs[1], level+2, out);
        }

        size_t begin = out[level].size();
        size_t end   = out[level+2].size();
        size_t size  = wt.size(v);
        size_t delta = (end-begin)-size;

        for (size_t i=0; i < delta/4; ++i) {
            //out[level] += " ";
            out[level+1] += " ";
        }
        auto seq_vec = wt.seq(v);
        auto bit_it = wt.bit_vec(v).begin();
        for (auto it = seq_vec.begin(); it!=seq_vec.end(); ++it, ++bit_it) {
            out[level]   += to_string(*it) + " ";
            out[level+1] += *bit_it ? "1" : "0";
        }

        for (size_t i=0; i < (delta+1)/2; ++i) {
            out[level] += " ";
            out[level+1] += " ";
        }
    } else {
        auto seq = wt.seq(v);
        for (auto it = seq.begin(); it!=seq.end(); ++it) {
            out[level] += to_string(*it) + " ";
            out[level+1] += " ";
        }
    }
}
