# Supplementary material for: Indexing labeled sequences
Source: PeerJ Comput Sci. 2018 Mar 26;4:e148. doi: 10.7717/peerj-cs.148 (PMC7924554; doi:10.7717/peerj-cs.148)
Supplement: Supplemental Information 2 [file peerj-cs-04-148-s002.zip]

Archive with 1 entries (1 files):
- tl-index-sample-file.fasta
